# Supplementary material for: Investigating the shift between externally and internally oriented cognition: a novel task-switching paradigm
Source: Neurosci Conscious. 2022 Nov 19;2022(1):niac016. doi: 10.1093/nc/niac016 (PMC9675616; doi:10.1093/nc/niac016)
Supplement: niac016_Supp [file niac016_supp.zip]

Archive with 2 entries (2 files):
- suppl_data/Supplementary_Materials_Calzolari_Boneva_Fernandez-Espejo_revised_clean.docx
- OPEN SCIENCE BADGE APPLICATION FORM_Calzolari_Boneva_Fernandez-Espejo.docx
